# Supplementary material for: The Importance of Interprofessional Collaboration (IPC) Guidelines in Stunting Management in Indonesia: A Systematic Review
Source: Healthcare (Basel). 2024 Nov 7;12(22):2226. doi: 10.3390/healthcare12222226 (PMC11593802; doi:10.3390/healthcare12222226)
Supplement: Supplementary file 1 [file healthcare-12-02226-s001.zip]

Archive with 1 entries (1 files):
- healthcare-3231656-supplementary.pdf
